# Supplementary material for: Association of Dietary Patterns with Cardiovascular Disease Risk Factors in Mexican Adults: Insights from a Cross-Sectional Descriptive Study
Source: Nutrients. 2024 Mar 12;16(6):804. doi: 10.3390/nu16060804 (PMC10975449; doi:10.3390/nu16060804)
Supplement: Supplementary file 1 [file nutrients-16-00804-s001.zip]

Archive with 1 entries (1 files):
- nutrients-2880755-supplementary.pdf
